# Supplementary material for: Deubiquitinating Enzyme USP8 Is Essential for Skeletogenesis by Regulating Wnt Signaling
Source: Int J Mol Sci. 2021 Sep 24;22(19):10289. doi: 10.3390/ijms221910289 (PMC8508692; doi:10.3390/ijms221910289)
Supplement: Supplementary file 1 [file ijms-22-10289-s001.zip]

Archive with 1 entries (1 files):
- ijms-1337401-supplementary.pdf
